# Supplementary material for: Social and environmental transmission spread different sets of gut microbes in wild mice
Source: Nat Ecol Evol. 2024 May 1;8(5):972–85. doi: 10.1038/s41559-024-02381-0 (PMC11090834; doi:10.1038/s41559-024-02381-0)
Supplement: Supplementary file 3 — Aerotolerance and spore-forming ability of bacterial genera. See full legend in the Supplementary Information pdf file, Table 4. [file 41559_2024_2381_MOESM3_ESM.csv]

Supplementary Table 4. Aerotolerance and spore-forming ability of bacterial genera ;
,"Genus","Aerotolerance_binary","Spore_formation","Reference","Comments","indirect_inference_aero","indirect_inference_spor","Detected_in_mouse_gut","Detected_in_local_soil";
1,"Unknown_genus_in_[Clostridium] methylpentosum group","unknown","unknown","Bergey's Manual , Yutin & Galperin 2013 ","",2,2,1,NA;
2,"Unknown_genus_in_[Eubacterium] coprostanoligenes group","unknown","unknown","","",1,1,1,1;
3,"Acidiphilium","aerotolerant","NSF","Bergey's Manual","",NA,NA,1,NA;
4,"Anaeroplasma","anaerobic","unknown","Bergey's Manual","",NA,NA,1,NA;
5,"Verticiella","aerotolerant","unknown","Vandamme et al. 2015","",NA,NA,1,NA;
6,"Achromobacter","aerotolerant","NSF","Bergey's Manual","",NA,NA,1,1;
7,"Family XIII UCG-001","unknown","NSF","Bergey's Manual (based on genus Anaerovorax in absence of information on family Anaerovoracaceae)","",1,NA,1,NA;
8,"[Eubacterium] brachy group","anaerobic","NSF","Bergey's Manual (based on genus Eubacterium)","",NA,NA,1,NA;
9,"[Eubacterium] nodatum group","anaerobic","NSF","Bergey's Manual (based on genus Eubacterium)","",NA,NA,1,NA;
10,"Anaerovoracaceae-Family XIII AD3011 group","unknown","NSF","Bergey's Manual (based on genus Anaerovorax in absence of information on family Anaerovoracaceae)","",1,NA,1,NA;
11,"Coriobacteriaceae UCG-002","unknown","unknown","","",1,1,1,NA;
12,"Bacteroides","anaerobic","NSF","Bergey's Manual","",NA,NA,1,1;
13,"Methylobacterium-Methylorubrum","aerotolerant","NSF","Bergey's Manual (based on Methylobacterium)","",NA,NA,1,NA;
14,"Microvirga","aerotolerant","NSF","Kanso & Patel 2003","",NA,NA,1,1;
15,"Bifidobacterium","anaerobic","NSF","Bergey's Manual","",NA,NA,1,NA;
16,"Butyricicoccus","anaerobic","SF","Trachsel et al. 2018","",NA,NA,1,1;
17,"Butyricicoccaceae-UCG-009","unknown","unknown","","",2,2,1,NA;
18,"Carnobacterium","aerotolerant","NSF","Bergey's Manual","",NA,NA,1,NA;
19,"Brevundimonas","aerotolerant","NSF","Bergey's Manual","",NA,NA,1,1;
20,"Oerskovia","aerotolerant","NSF","Bergey's Manual","",NA,NA,1,1;
21,"Unknown_genus_in_Chitinophagaceae","unknown","unknown","","",1,NA,1,1;
22,"Unknown_genus_in_Christensenellaceae","anaerobic","unknown","Morotomi et al., 2012","",NA,NA,1,NA;
23,"Candidatus Arthromitus","anaerobic","SF","Schnupf et al. 2015","",NA,NA,1,NA;
24,"Clostridium sensu stricto 1","unknown","unknown","","",1,1,1,1;
25,"Polaromonas","aerotolerant","unknown","Bergey's Manual","",NA,NA,1,1;
26,"Variovorax","aerotolerant","NSF","Bergey's Manual","",NA,NA,1,1;
27,"Unknown_genus_in_Comamonadaceae","unknown","unknown","","",1,1,1,1;
28,"Unknown_genus_in_Coriobacteriales Incertae Sedis","unknown","unknown","","",NA,NA,1,NA;
29,"Corynebacterium","aerotolerant","NSF","Bergey's Manual","",NA,NA,1,NA;
30,"Mucispirillum","unknown","unknown","Bergey's manual (based on family Deferribacteraceae)","",1,1,1,NA;
31,"Unknown_genus_in_Desulfovibrionaceae","unknown","unknown","","",1,1,1,1;
32,"Bilophila","anaerobic","NSF","Bergey's Manual","",NA,NA,1,NA;
33,"Desulfovibrio","anaerobic","NSF","Bergey's Manual","",NA,NA,1,1;
34,"Diplorickettsia","unknown","unknown","Mediannikov et al. 2010","intracellular insect pathogen",NA,NA,1,NA;
35,"Rickettsiella","unknown","unknown","Bergey's Manual","intracellular insect pathogen",NA,NA,1,1;
36,"Unknown_genus_in_Eggerthellaceae","unknown","unknown","Bergey's manual (based on family Eggerthellaceae )","",1,1,1,NA;
37,"Enterorhabdus","aerotolerant","NSF","Clavel et al. 2009","",NA,NA,1,1;
38,"Parvibacter","aerotolerant","NSF","Clavel et al. 2013","",NA,NA,1,NA;
39,"Gordonibacter","anaerobic","NSF","Bergey's manual","",NA,NA,1,NA;
40,"Escherichia-Shigella","aerotolerant","NSF","Bergey's Manual (based on Escherichia)","",NA,NA,1,NA;
41,"Buttiauxella","aerotolerant","unknown","Bergey's Manual","",NA,NA,1,NA;
42,"Unknown_genus_in_Enterobacteriaceae","unknown","unknown","Bergey's manual Dorlands medical dictionary (based on family Enterobacteriaceae)","",1,1,1,1;
43,"Enterococcus","aerotolerant","NSF","Bergey's Manual","",NA,NA,1,NA;
44,"Pantoea","aerotolerant","NSF","Bergey's Manual","",NA,NA,1,NA;
45,"Unknown_genus_in_Erysipelatoclostridiaceae","unknown","unknown","","",NA,NA,1,1;
46,"Erysipelatoclostridium","anaerobic","NSF","Yutin & Galperin 2013","",NA,NA,1,NA;
47,"Candidatus Stoquefichus","unknown","unknown","","",1,1,1,NA;
48,"Dubosiella","anaerobic","NSF","Cox et al., 2017","",NA,NA,1,1;
49,"Faecalibaculum","anaerobic","NSF","Chang et al., 2015","",NA,NA,1,1;
50,"Unknown_genus_in_Erysipelotrichaceae","unknown","unknown","Bergey's Manual (based on family Erysipelotrichaceae)","",1,1,1,NA;
51,"Unknown_genus_in_Eubacteriaceae","unknown","unknown","Bergey's manual (based on family Eubacteriaceae)","",1,1,1,NA;
52,"Flavobacterium","aerotolerant","NSF","Bergey's Manual","",NA,NA,1,1;
53,"Myroides","aerotolerant","NSF","Bergey's Manual","",NA,NA,1,NA;
54,"Helicobacter","aerotolerant","NSF","Bergey's Manual","",NA,NA,1,NA;
55,"Unknown_genus_in_Thermomicrobiales-JG30-KF-CM45","unknown","unknown","","",2,2,1,1;
56,"Tuzzerella","unknown","unknown","","",NA,NA,1,NA;
57,"Lachnospiraceae FCS020 group","unknown","unknown","Bergey's Manual (based on family Lachnospiraceae)","",1,NA,1,NA;
58,"Lachnospiraceae NK4A136 group","unknown","unknown","Bergey's Manual (based on family Lachnospiraceae)","",1,NA,1,1;
59,"Lachnospiraceae UCG-001","unknown","unknown","Bergey's Manual (based on family Lachnospiraceae)","",1,NA,1,1;
60,"Lachnospiraceae UCG-006","unknown","unknown","Bergey's Manual (based on family Lachnospiraceae)","",1,NA,1,1;
61,"Marvinbryantia","anaerobic","NSF","Bergey's Manual","",NA,NA,1,NA;
62,"Unknown_genus_in_Lachnospiraceae","unknown","unknown","Bergey's Manual (based on family Lachnospiraceae)","",1,NA,1,1;
63,"Blautia","anaerobic","mixed","Liu et al., 2021, Maturana & C�rdenas, 2021","",NA,NA,1,NA;
64,"Lachnoclostridium","anaerobic","SF","Yutin & Galperin 2013","",NA,NA,1,1;
65,"Tyzzerella","anaerobic","mixed","Yutin & Galperin 2013","",NA,NA,1,NA;
66,"[Eubacterium] xylanophilum group","anaerobic","NSF","Bergey's Manual (based on genus Eubacterium)","",NA,NA,1,NA;
67,"[Ruminococcus] torques group","anaerobic","SF","Bergey's Manual, Browne et al. 2016 (based on Ruminococcus)","",NA,NA,1,NA;
68,"Acetatifactor","anaerobic","NSF","Pfeiffer et al. 2012 Bergey's Manual","",NA,NA,1,1;
69,"Anaerosporobacter","anaerobic","SF","Jeong et al. 2007","",NA,NA,1,NA;
70,"Anaerostipes","anaerobic","NSF","Bergey's Manual","",NA,NA,1,1;
71,"Cellulosilyticum","anaerobic","SF","Cai & Dong 2010 Bergey's Manual","",NA,NA,1,NA;
72,"Eisenbergiella","anaerobic","NSF","Amir et al., 2014","",NA,NA,1,NA;
73,"Lachnospiraceae-GCA-900066575","unknown","unknown","Bergey's Manual (based on family Lachnospiraceae)","",1,NA,1,NA;
74,"Roseburia","anaerobic","NSF","Bergey's Manual","",NA,NA,1,1;
75,"A2","unknown","unknown","Bergey's Manual (based on family Lachnospiraceae)","",1,NA,1,1;
76,"Ligilactobacillus","mixed","NSF","Zheng et al. 2020, Marta et al 2021","",NA,NA,1,NA;
77,"Limosilactobacillus","mixed","NSF","Zheng et al. 2020","",NA,NA,1,NA;
78,"Lactobacillus","aerotolerant","NSF","Bergey's Manual","",NA,NA,1,1;
79,"Unknown_genus_in_Lactobacillaceae","unknown","unknown","Bergey's Manual (based on family Lactobacillaceae)","",1,1,1,NA;
80,"Odoribacter","anaerobic","NSF","Hardham et al., 2008","",NA,NA,1,1;
81,"Curtobacterium","aerotolerant","SF","Bergey's Manual","",NA,NA,1,NA;
82,"Microbacterium","aerotolerant","NSF","Bergey's Manual","",NA,NA,1,1;
83,"Unknown_genus_in_Microbacteriaceae","unknown","unknown","Bergey's manual (based on family Microbacteriaceae)","",1,1,1,1;
84,"Arthrobacter","aerotolerant","NSF","Bergey's Manual","",NA,NA,1,1;
85,"Paeniglutamicibacter","aerotolerant","NSF","Bergey's Manual","",NA,NA,1,1;
86,"Actinoplanes","aerotolerant","SF","Bergey's Manual","",NA,NA,1,1;
87,"Monoglobus","anaerobic","NSF","Kim et al. 2017","",NA,NA,1,NA;
88,"Acinetobacter","aerotolerant","NSF","Bergey's Manual","",NA,NA,1,NA;
89,"Morganella","aerotolerant","NSF","Bergey's Manual","",NA,NA,1,NA;
90,"Providencia","aerotolerant","unknown","Bergey's Manual","",NA,NA,1,NA;
91,"Unknown_genus_in_Muribaculaceae","anaerobic","NSF","Lagkouvardos et al 2019 (based on family Muribaculaceae)","",1,NA,1,1;
92,"Muribaculum","anaerobic","NSF","Bergey's Manual","",NA,NA,1,NA;
93,"Mycobacterium","aerotolerant","NSF","Bergey's Manual","",NA,NA,1,1;
94,"Nakamurella","aerotolerant","NSF","Bergey's Manual","",NA,NA,1,1;
95,"Unknown_genus_in_Neisseriaceae","unknown","unknown","Bergey's manual (based on family Neisseriaceae)","",1,1,1,NA;
96,"Vitreoscilla","aerotolerant","NSF","Bergey's Manual","",NA,NA,1,NA;
97,"Nocardioides","aerotolerant","NSF","Bergey's Manual","",NA,NA,1,1;
98,"Oscillospiraceae-NK4A214 group","unknown","unknown","Tindal et al., 2019 (based on family Oscillospiraceae)","",1,NA,1,NA;
99,"Oscillibacter","anaerobic","NSF","Iino et al. 2007","",NA,NA,1,1;
100,"Unknown_genus_in_Oscillospiraceae","unknown","unknown","Tindal et al., 2019 (based on family Oscillospiraceae)","",1,NA,1,1;
101,"Colidextribacter","anaerobic","NSF","Ricaboni et al. 2017","",NA,NA,1,NA;
102,"Intestinimonas","anaerobic","SF","Bergey's manual","",NA,NA,1,1;
103,"Oscillospira","anaerobic","SF","Bergey's Manual, Gophna et al., 2017","",NA,NA,1,1;
104,"Oscillospiraceae-UCG-005","unknown","unknown","Tindal et al., 2019 (based on family Oscillospiraceae)","",1,NA,1,NA;
105,"Duganella","aerotolerant","NSF","Bergey's Manual","",NA,NA,1,NA;
106,"Massilia","aerotolerant","NSF","Bergey's Manual","",NA,NA,1,1;
107,"Oxalobacter","anaerobic","NSF","Bergey's Manual","",NA,NA,1,NA;
108,"Paenibacillus","aerotolerant","SF","Bergey's Manual","",NA,NA,1,1;
109,"Rodentibacter","aerotolerant","NSF","Bergey's Manual, Benga Sager & Christensen 2018","",NA,NA,1,NA;
110,"Peptococcus","anaerobic","NSF","Bergey's Manual","",NA,NA,1,NA;
111,"Unknown_genus_in_Peptococcaceae","unknown","unknown","Bergey's manual (based on family Peptococcaceae)","",1,1,1,NA;
112,"Romboutsia","anaerobic","SF","Gerritsen et al. 2014","",NA,NA,1,1;
113,"Paenisporosarcina","aerotolerant","SF","Krishnamurthi et al. 2009","",NA,NA,1,1;
114,"Solibacillus","aerotolerant","SF","Krishnamurthi et al. 2009","",NA,NA,1,1;
115,"Sporosarcina","aerotolerant","SF","Bergey's Manual","",NA,NA,1,NA;
116,"Alloprevotella","anaerobic","NSF","Downes et al., 2013","",NA,NA,1,1;
117,"Paraprevotella","anaerobic","NSF","Morotomi et al., 2009","",NA,NA,1,NA;
118,"Prevotellaceae UCG-001","unknown","unknown","Bergey's Manual (based on family Prevotellaceae)","",1,1,1,NA;
119,"Tessaracoccus","aerotolerant","NSF","Bergey's Manual","",NA,NA,1,NA;
120,"Pseudomonas","aerotolerant","unknown","Bergey's Manual","",NA,NA,1,1;
121,"Pseudonocardia","aerotolerant","SF","Bergey's Manual","",NA,NA,1,1;
122,"Allorhizobium-Neorhizobium-Pararhizobium-Rhizobium","aerotolerant","NSF","Bergey's Manual based on Rhizobium and Allorhizobium","plant symbiont?",NA,NA,1,1;
123,"Mesorhizobium","aerotolerant","NSF","Bergey's Manual","plant symbiont?",NA,NA,1,1;
124,"Unknown_genus_in_Rhizobiaceae","unknown","unknown","Bergey's Manual (based on Rhizobiaceae)","plant symbiont?",1,NA,1,1;
125,"Ochrobactrum","aerotolerant","NSF","Bergey's Manual","",NA,NA,1,NA;
126,"Amaricoccus","aerotolerant","NSF","Bergey's Manual","",NA,NA,1,1;
127,"Rikenella","anaerobic","NSF","Bergey's Manual","",NA,NA,1,NA;
128,"Rikenellaceae RC9 gut group","unknown","unknown","Bergey's Manual, Graf 2014 in The Procaryotes, (based on family Rikenellaceae)","",1,NA,1,1;
129,"Alistipes","anaerobic","NSF","Bergey's Manual","",NA,NA,1,1;
130,"[Eubacterium] siraeum group","anaerobic","NSF","Bergey's Manual (based on genus Eubacterium)","",NA,NA,1,1;
131,"Candidatus Soleaferrea","unknown","unknown","","",NA,NA,1,1;
132,"Caproiciproducens","anaerobic","NSF","Kim et al., 2015","",NA,NA,1,NA;
133,"Incertae_Sedis_Ruminococcaceae","unknown","unknown","Bergey's Manual Browne et al. 2016 (based on family Ruminococcaceae)","",1,1,1,1;
134,"Unknown_genus_in_Ruminococcaceae","unknown","unknown","Bergey's Manual Browne et al. 2016 (based on family Ruminococcaceae)","",1,1,1,1;
135,"Ruminococcus","anaerobic","NSF","Bergey's Manual ","",NA,NA,1,1;
136,"Ruminococcaceae-UBA1819","unknown","unknown","Bergey's Manual Browne et al. 2016 (based on family Ruminococcaceae)","",1,1,1,NA;
137,"Pedobacter","aerotolerant","NSF","Bergey's Manual","",NA,NA,1,1;
138,"Novosphingobium","aerotolerant","NSF","Bergey's manual","",NA,NA,1,1;
139,"Staphylococcus","aerotolerant","NSF","Bergey's Manual","",NA,NA,1,1;
140,"Lactococcus","aerotolerant","NSF","Bergey's Manual","",NA,NA,1,NA;
141,"Streptococcus","aerotolerant","NSF","Bergey's Manual","",NA,NA,1,NA;
142,"Streptomyces","aerotolerant","SF","Bergey's Manual","",NA,NA,1,1;
143,"Unknown_genus_in_Sutterellaceae","unknown","unknown","Morotomi et al., 2011 (based on family Sutterellaceae)","",1,1,1,1;
144,"Parasutterella","anaerobic","NSF","Nagai et al. 2009","",NA,NA,1,1;
145,"Parabacteroides","anaerobic","NSF","Sakamoto & Benno 2006","",NA,NA,1,NA;
146,"Unknown_genus_in_Oscillospirales-UCG-010","unknown","unknown","Bergey's Manual (based on family Ruminococcaceae)","",1,1,1,NA;
147,"Chryseobacterium","aerotolerant","NSF","Bergey's Manual","",NA,NA,1,NA;
148,"Unknown_genus_in_Xanthobacteraceae","unknown","unknown","Lee et al., 2005 (based on family Xanthobacteraceae)","",1,1,1,1;
149,"Pseudoxanthomonas","aerotolerant","unknown","Bergey's Manual","",NA,NA,1,1;
150,"Yersinia","aerotolerant","NSF","Bergey's Manual","",NA,NA,1,NA;
151,"Ac37b-Rickettsiaceae","unknown","unknown","","",2,NA,1,NA;
152,"Acidibacter","mixed","NSF","Falag�n & Johnson 2014","",NA,NA,1,1;
153,"Aeromonas","aerotolerant","NSF","Bergey's Manual","",NA,NA,1,NA;
154,"Allobaculum","anaerobic","NSF","Bergey's Manual, Greetham et al., 2004","",NA,NA,1,1;
155,"Blastocatella","aerotolerant","NSF","Bergey's Manual","",NA,NA,1,1;
156,"Candidatus Saccharimonas","unknown","unknown","","",NA,NA,1,NA;
157,"Cutibacterium","mixed","NSF","Bergey's Manual (based on synonymous genus Propionibacterium)","",NA,NA,1,1;
158,"Ellin6067","unknown","unknown","Prosser et al. 2014 (based on family Nitrosomonadaceae)","",1,NA,1,1;
159,"Elusimicrobium","anaerobic","NSF","Geissinger et al. 2009","",NA,NA,1,NA;
160,"Janthinobacterium","aerotolerant","SF","Bergey's Manual","",NA,NA,1,1;
161,"Moraxella","aerotolerant","NSF","Bergey's Manual","",NA,NA,1,NA;
162,"Paenarthrobacter","aerotolerant","NSF","Bergey's Manual (based on genus Arthrobacter)","",NA,NA,1,NA;
163,"Pelosinus","anaerobic","SF","Shelobolina et al. 2007","",NA,NA,1,1;
164,"Prevotellaceae Ga6A1 group","unknown","unknown","Bergey's Manual (based on family Prevotellaceae)","",1,1,1,NA;
165,"Saccharibacillus","aerotolerant","SF","Rivas et al. 2008","",NA,NA,1,NA;
166,"Sphaerochaeta","anaerobic","unknown","Ritalahti et al. 2012","",NA,NA,1,NA;
167,"Sphingobium","aerotolerant","NSF","Bergey's Manual (based on synonymous genus Sphingomonas) ","",NA,NA,1,NA;
168,"Tardiphaga","aerotolerant","NSF","Meyer et al. 2012","",NA,NA,1,1;
169,"Terrimonas","aerotolerant","NSF","Bergey's Manual","",NA,NA,1,1;
170,"Lachnospiraceae-UC5-1-2E3","unknown","unknown","Bergey's Manual, Baron, 1996 (based on Class Clostridiales)","",2,2,1,NA;
171,"Unknown_genus_in_Entotheonellaceae","unknown","unknown","","",NA,NA,1,1;
172,"Unknown_genus_in_Microscillaceae","unknown","unknown","Hahnke et al., 2016 (based on family Microscillaceae)","",1,1,1,1;
173,"Unknown_genus_in_Nitrososphaeraceae","unknown","unknown","Bergey's Manual (based on family Nitrososphaeraceae)","",1,1,1,1;
174,"Unknown_genus_in_Paracaedibacteraceae","unknown","unknown","","",NA,NA,1,NA;
175,"Ureaplasma","aerotolerant","NSF","Bergey's Manual","",NA,NA,1,NA;
176,"Xanthomonas","aerotolerant","NSF","Bergey's Manual","",NA,NA,1,1;
177,"Lachnospiraceae AC2044 group","unknown","unknown","Bergey's Manual (based on Lachnospiraceae)","",1,1,1,NA;
178,"Unknown_genus_in_Peptostreptococcaceae","unknown","unknown","Bergey's Manual (based on family Peptostreptococcaceae) ","",1,1,1,NA;
179,"Unknown_genus_in_Vicinamibacteraceae","unknown","unknown","Bergey's Manual (based on Vicinamibacteraceae)","",1,1,1,1;
180,"Treponema","mixed","unknown","Bergey's Manual","",NA,NA,1,1;
181,"Unknown_genus_in_Atopobiaceae","unknown","unknown","Gupta et al. 2013 (based on family Atopobiaceae","",NA,NA,NA,NA;
182,"Frisingicoccus","anaerobic","unknown","Lagkouvardos et al. 2016","",NA,NA,1,NA;
183,"Puia","aerotolerant","unknown","Ying Ying et al. 2017","",NA,NA,1,1;
184,"Ferruginibacter","aerotolerant","NSF","Lim et al. 2009","",NA,NA,1,1;
185,"Mannheimia","aerotolerant","NSF","Bergey's Manual","",NA,NA,1,NA;
186,"Prevotella","anaerobic","NSF","Bergey's Manual","",NA,NA,1,NA;
187,"Unknown_genus_in_Pectobacteriaceae","aerotolerant","NSF","Adeolu et al. 2016","",NA,NA,1,NA;
188,"Lachnospiraceae-28-4","unknown","unknown","Bergey's Manual (based on Lachnospiraceae)","",1,1,1,NA;
189,"Aminobacter","aerotolerant","NSF","Bergey's Manual","",NA,NA,NA,1;
190,"Blastopirellula","aerotolerant","NSF","Bergey's Manual","",NA,NA,NA,1;
191,"Bradyrhizobium","aerotolerant","NSF","Bergey's Manual","",NA,NA,NA,1;
192,"Bryobacter","aerotolerant","NSF","Bergey's Manual","",NA,NA,NA,1;
193,"Candidatus Udaeobacter","aerotolerant","NSF","Bergey's Manual","",NA,NA,NA,1;
194,"Gaiella","aerotolerant","NSF","Bergey's Manual","",NA,NA,NA,1;
195,"Gemmatimonas","aerotolerant","NSF","Bergey's Manual","",NA,NA,NA,1;
196,"Hyphomicrobium","aerotolerant","NSF","Bergey's Manual","",NA,NA,NA,1;
197,"Marmoricola","aerotolerant","NSF","Bergey's Manual","",NA,NA,NA,1;
198,"Microlunatus","aerotolerant","NSF","Bergey's Manual","",NA,NA,NA,1;
199,"Phenylobacterium","aerotolerant","NSF","Bergey's Manual","",NA,NA,NA,1;
200,"Rhodanobacter","aerotolerant","NSF","Bergey's Manual","",NA,NA,NA,1;
201,"Rhodoplanes","aerotolerant","NSF","Bergey's Manual","",NA,NA,NA,1;
202,"Solirubrobacter","aerotolerant","NSF","Bergey's Manual","",NA,NA,NA,1;
203,"Unknown_genus_in_Saprospiraceae","aerotolerant","NSF","Bergey's Manual (based on family Saprospiraceae)","",1,NA,NA,1;
204,"Unknown_genus_in_Micromonosporaceae","aerotolerant","SF","Bergey's Manual (based on family Micromonosporaceae)","",1,NA,NA,1;
205,"Altererythrobacter","aerotolerant","unknown","Kwon et al., 2007","",NA,NA,NA,1;
206,"Candidatus Alysiosphaera","unknown","unknown","","",NA,NA,NA,1;
207,"CL500-29 marine group","unknown","unknown","","",NA,NA,NA,1;
208,"Fimbriiglobus","aerotolerant","unknown","Bergey's Manual","",NA,NA,NA,1;
209,"Gemmata","aerotolerant","unknown","Bergey's Manual","",NA,NA,NA,1;
210,"Iamia","aerotolerant","unknown","Bergey's Manual","",NA,NA,NA,1;
211,"Ilumatobacter","aerotolerant","unknown","Matsumoto et al., 2009","",NA,NA,NA,1;
212,"Nitrospira","aerotolerant","unknown","Bergey's Manual","",NA,NA,NA,1;
213,"Oligoflexus","aerotolerant","NSF","Bergey's Manual","",NA,NA,NA,1;
214,"Pedomicrobium","aerotolerant","unknown","Bergey's Manual","",NA,NA,NA,1;
215,"Phyllobacterium","aerotolerant","unknown","Bergey's Manual","",NA,NA,NA,1;
216,"Pir4 lineage","unknown","unknown","","",NA,NA,NA,1;
217,"Pirellula","aerotolerant","unknown","Bergey's Manual","",NA,NA,NA,1;
218,"Pseudaminobacter","aerotolerant","unknown","Bergey's Manual","",NA,NA,NA,1;
219,"Pseudolabrys","aerotolerant","unknown","K�mpfer et al., 2006","",NA,NA,NA,1;
220,"Pseudorhodoplanes","aerotolerant","unknown","Tirandaz et al., 2015","",NA,NA,NA,1;
221,"Reyranella","aerotolerant","unknown","Pagnier et al., 2011","",NA,NA,NA,1;
222,"Schlesneria","aerotolerant","unknown","Bergey's Manual","",NA,NA,NA,1;
223,"SH-PL14","unknown","unknown","","",NA,NA,NA,1;
224,"Singulisphaera","aerotolerant","unknown","Bergey's Manual","",NA,NA,NA,1;
225,"Unknown_genus_in_67-14","unknown","unknown","","",1,NA,NA,1;
226,"Unknown_genus_in_A4b","unknown","unknown","","",1,NA,NA,1;
227,"Unknown_genus_in_Acetobacteraceae","unknown","unknown","","",1,NA,NA,1;
228,"Unknown_genus_in_Bacillaceae","unknown","unknown","","",1,NA,NA,1;
229,"Unknown_genus_in_Gemmataceae","unknown","unknown","","",1,NA,NA,1;
230,"Unknown_genus_in_Gemmatimonadaceae","unknown","unknown","","",1,NA,NA,1;
231,"Unknown_genus_in_Ilumatobacteraceae","unknown","unknown","","",1,NA,NA,1;
232,"Unknown_genus_in_Methyloligellaceae","unknown","unknown","","",1,NA,NA,1;
233,"Unknown_genus_in_Pirellulaceae","unknown","unknown","","",1,NA,NA,1;
234,"Unknown_genus_in_Planococcaceae","unknown","unknown","","",1,NA,NA,1;
235,"Unknown_genus_in_Sandaracinaceae","unknown","unknown","","",1,NA,NA,1;
236,"Unknown_genus_in_SC-I-84","unknown","unknown","","",1,NA,NA,1;
237,"Unknown_genus_in_Solirubrobacteraceae","unknown","unknown","","",1,NA,NA,1;
238,"Unknown_genus_in_WD2101 soil group","unknown","unknown","","",1,NA,NA,1;
239,"966-1","unknown","unknown","","",NA,NA,NA,1;
240,"Adhaeribacter","aerotolerant","NSF","Bergey","",NA,NA,NA,1;
241,"Agromyces","aerotolerant","NSF","Bergey","",NA,NA,NA,1;
242,"Ahniella","aerotolerant","NSF","Hwang et al., 2018","",NA,NA,NA,1;
243,"Arenimonas","aerotolerant","NSF","Kwon et al., 2007","",NA,NA,NA,1;
244,"Aurantisolimonas","aerotolerant","NSF","Liu et al., 2018","",NA,NA,NA,1;
245,"Bauldia","aerotolerant","NSF","Bergey","",NA,NA,NA,1;
246,"Caenimonas","aerotolerant","NSF","Ryu et al., 2008","",NA,NA,NA,1;
247,"Candidatus Nitrocosmicus","unknown","unknown","","",NA,NA,NA,1;
248,"Candidatus Solibacter","unknown","unknown","","",NA,NA,NA,1;
249,"Candidatus Xiphinematobacter","aerotolerant","NSF","Bergey's","obligate nematode symbiont",NA,NA,NA,1;
250,"Chryseolinea","aerotolerant","NSF","Kim et al., 2013","",NA,NA,NA,1;
251,"Cohnella","aerotolerant","SF","Bergey's","",NA,NA,NA,1;
252,"Cytophaga","aerotolerant","NSF","Bergey","",NA,NA,NA,1;
253,"Dinghuibacter","aerotolerant","NSF","Lv et al., 2016","",NA,NA,NA,1;
254,"Dongia","aerotolerant","NSF","Liu et al., 2010","",NA,NA,NA,1;
255,"Edaphobaculum","aerotolerant","unknown","Cau et al., 2017","",NA,NA,NA,1;
256,"Haliangium","aerotolerant","SF","Fudou et al., 2002","",NA,NA,NA,1;
257,"Hassallia","unknown","unknown","","",NA,NA,NA,1;
258,"IMCC26207","unknown","unknown","","",NA,NA,NA,1;
259,"IS-44","unknown","unknown","","",NA,NA,NA,1;
260,"Kribbella","aerotolerant","NSF","Bergey's","",NA,NA,NA,1;
261,"Lapillicoccus","aerotolerant","NSF","Bergey's","",NA,NA,NA,1;
262,"Luteitalea","aerotolerant","NSF","Bergey's","",NA,NA,NA,1;
263,"mle1-7","unknown","unknown","","",NA,NA,NA,1;
264,"MND1","unknown","unknown","","",NA,NA,NA,1;
265,"Niastella","aerotolerant","unknown","Weon et al., 2006","",NA,NA,NA,1;
266,"Nordella","aerotolerant","unknown","La Scola et al., 2004","",NA,NA,NA,1;
267,"Ohtaekwangia","aerotolerant","NSF","Yoon et al., 2011","",NA,NA,NA,1;
268,"Opitutus","anaerobic","NSF","Bergey's","",NA,NA,NA,1;
269,"Parafilimonas","aerotolerant","unknown","Kim et al., 2014","",NA,NA,NA,1;
270,"Parasegetibacter","aerotolerant","NSF","Zhang et al., 2009","",NA,NA,NA,1;
271,"Phaselicystis","aerotolerant","SF","Garcua et al., 2009","",NA,NA,NA,1;
272,"Piscinibacter","aerotolerant","unknown","Stackebrandt et al., 2009","",NA,NA,NA,1;
273,"RB41","unknown","unknown","","",NA,NA,NA,1;
274,"Rhizobacter","aerotolerant","NSF","Bergey's","",NA,NA,NA,1;
275,"Solitalea","aerotolerant","NSF","Weon et al., 2009","",NA,NA,NA,1;
276,"Sporocytophaga","aerotolerant","SF","Bergey's","",NA,NA,NA,1;
277,"Steroidobacter","aerotolerant","NSF","Fahrbach et al., 2008","steroid degrader",NA,NA,NA,1;
278,"Subgroup 10","unknown","unknown","","",NA,NA,NA,1;
279,"Unknown_genus_in_A21b","unknown","unknown","","",NA,NA,NA,1;
280,"Unknown_genus_in_AKYH767","unknown","unknown","","",NA,NA,NA,1;
281,"Unknown_genus_in_Bacteriovoracaceae","aerotolerant","unknown","Based on family Bacteriovoracaceae;" Davidov et al.	2004""	"	NA	NA	NA	1"
282,"Unknown_genus_in_BIrii41","unknown","unknown","","",NA,NA,NA,1;
283,"Unknown_genus_in_Blastocatellaceae","aerotolerant","NSF","Based on family Blastocatellaceae;" Bergey's""	"	NA	NA	NA	1"
284,"Unknown_genus_in_Caldilineaceae","mixed","NSF","Based on family Caldilineaceae;" Bergey's""	"	NA	NA	NA	1"
285,"Unknown_genus_in_env.OPS 17","unknown","unknown","","",NA,NA,NA,1;
286,"Unknown_genus_in_Gimesiaceae","aerotolerant","unknown","Based on synonymous family Planctomycetaceae;" Bergey's""	"	NA	NA	NA	1"
287,"Unknown_genus_in_KD3-93","unknown","unknown","","",NA,NA,NA,1;
288,"Unknown_genus_in_KF-JG30-B3","unknown","unknown","","",NA,NA,NA,1;
289,"Unknown_genus_in_Latescibacteraceae","unknown","unknown","","",NA,NA,NA,1;
290,"Unknown_genus_in_Micropepsaceae","anaerobic","NSF","Based on family Micropepsaceae;" Bergey's""	"	NA	NA	NA	1"
291,"Unknown_genus_in_Pedosphaeraceae","unknown","unknown","","",NA,NA,NA,1;
292,"Unknown_genus_in_Rubinisphaeraceae","unknown","unknown","","",NA,NA,NA,1;
293,"Unknown_genus_in_Steroidobacteraceae","aerotolerant","NSF","Liu et a., 2019","",NA,NA,NA,1;
294,"Unknown_genus_in_TRA3-20","unknown","unknown","","",NA,NA,NA,1;
295,"Unknown_genus_in_Unknown Family","unknown","unknown","","",NA,NA,NA,1;
296,"Unknown_genus_in_WX65","unknown","unknown","","",NA,NA,NA,1;
297,"Vicinamibacter","aerotolerant","NSF","Bergey's","",NA,NA,NA,1;
298,"Xylophilus","aerotolerant","NSF","Bergey's","",NA,NA,NA,1;
299,"Zavarzinella","aerotolerant","unknown","Bergey's","",NA,NA,NA,1;
